# Supplementary material for: Regulatory Mechanisms of a Highly Pectinolytic Mutant of Penicillium occitanis and Functional Analysis of a Candidate Gene in the Plant Pathogen Fusarium oxysporum
Source: Front Microbiol. 2017 Sep 8;8:1627. doi: 10.3389/fmicb.2017.01627 (PMC5599776; doi:10.3389/fmicb.2017.01627)
Supplement: Supplementary Table 3 — Number of homologs per species for each CAZY family. [file Table3.XLSX]

## Sheet: Hoja1
Supplementary table 3: Number of homologs per species for each CAZY family.
	S. pombe	S. sclerotiorum	B. fuckeliana	T. reesei	T. atroviride	T. virens	F. oxysporum	F. graminearum	F. moniliforme	F. pseudograminearum	N. haematococca	P. occitanis	T. cellulolyticus	T. verruculosus	A. niger	E. nidulans	A. fumigatus	B. spectabilis	T. stipitatus	P. chrysogenum	P. expansum	T. islandicus	P. marneffei	P. oxalicum	A. capsulata	C. immitis	E. pusillum	P. nodorum	M. graminicola
Total	147	565	616	484	617	689	924	703	811	680	952	778	784	769	677	645	634	436	597	583	653	644	567	536	217	230	301	678	473
CE10	8	42	54	31	41	58	92	62	79	56	120	86	81	72	83	49	43	50	43	50	68	46	42	35	16	21	25	55	46
AA7	1	22	26	22	37	40	51	37	38	37	53	35	36	29	42	36	25	21	34	29	38	36	24	18	10	12	20	41	17
AA3	0	20	25	16	15	19	30	21	25	18	33	29	29	28	31	24	10	24	17	24	28	18	11	13	7	6	12	29	18
GH3	1	13	16	13	13	17	32	22	22	20	38	23	28	24	17	20	17	8	21	16	26	21	14	14	4	5	3	15	16
GH18	1	14	10	20	28	33	26	18	21	17	25	22	22	27	14	17	18	10	24	8	16	27	27	14	9	9	7	11	9
CE1	4	13	14	13	23	25	24	21	25	21	29	22	27	26	12	19	21	15	26	14	17	21	15	22	6	10	13	29	21
CBM1	2	19	17	14	19	24	13	11	13	12	12	20	23	20	8	6	17	0	20	6	6	3	17	23	0	0	0	10	0
GH109	3	6	5	9	14	18	17	15	19	15	31	20	18	17	14	13	11	11	12	16	15	20	13	9	3	3	5	12	9
CBM50	0	9	3	12	13	29	18	13	20	11	24	19	14	14	20	35	14	1	7	19	17	7	24	13	1	4	7	4	7
GH16	3	18	21	16	17	17	28	23	26	23	22	17	17	19	12	12	13	13	17	15	16	15	15	11	8	9	10	14	11
GH43	0	5	6	3	6	4	30	18	22	18	32	16	16	20	9	15	18	7	11	14	10	10	7	14	2	1	2	13	10
GH28	0	17	21	4	6	6	13	6	8	5	11	14	14	16	21	9	12	4	8	5	9	15	7	11	0	0	0	5	2
GH5	3	14	16	8	11	12	22	14	19	13	18	14	13	12	11	16	13	8	11	13	13	11	8	13	3	2	7	18	10
GH78	0	4	7	1	3	3	15	7	8	4	11	13	12	11	8	9	5	0	2	6	8	6	2	4	0	0	0	4	3
GH13	12	9	8	4	4	5	11	7	10	7	8	13	12	12	16	12	15	13	13	15	14	9	9	9	5	4	11	6	13
GT2	3	16	17	9	11	10	16	15	16	13	13	13	13	16	11	9	13	13	14	13	13	13	14	15	10	11	11	11	13
GH2	0	2	2	7	10	11	8	10	9	8	11	12	11	9	6	9	6	3	5	6	10	9	5	6	1	1	1	10	8
GH31	4	6	5	4	7	5	8	8	8	8	9	12	12	13	7	10	6	7	7	11	6	16	8	6	3	2	3	10	7
GT32	5	5	6	11	13	13	5	6	5	7	12	10	12	10	12	8	8	6	12	9	11	15	12	9	2	3	5	6	9
GH11	0	3	2	3	4	4	3	2	3	3	3	9	7	10	4	2	3	1	4	1	1	4	3	5	0	0	0	7	1
CBM67	0	1	3	0	1	1	9	4	6	3	9	8	6	6	3	7	4	0	0	3	6	2	1	2	0	0	0	2	1
GH35	0	4	4	1	1	1	6	3	3	3	8	8	8	8	5	3	5	3	4	3	4	5	4	3	0	0	0	4	2
GH128	1	3	4	4	5	5	4	4	5	4	4	8	8	8	2	2	2	2	4	1	2	8	6	1	1	1	4	4	4
AA4	1	3	3	4	4	3	4	4	5	4	11	7	6	5	4	4	6	6	6	4	6	4	6	3	2	3	0	4	1
GT4	3	5	5	5	5	5	9	5	6	5	7	7	7	7	7	6	8	5	5	6	7	6	5	7	4	4	6	5	4
GH32	2	1	3	0	1	1	13	6	8	7	6	7	9	10	5	2	4	2	6	7	4	4	0	2	0	0	2	4	4
GH76	4	12	10	8	9	9	11	8	9	8	8	7	7	6	10	6	9	7	7	8	9	14	6	8	4	3	4	7	6
CE4	1	5	6	4	6	4	11	9	12	9	9	7	8	7	8	9	7	8	5	8	9	6	8	6	3	4	3	14	6
CE3	1	3	2	2	5	4	8	7	13	9	14	7	8	6	1	6	1	4	2	3	2	2	2	0	1	0	1	3	3
GH47	2	8	10	8	8	8	9	10	10	10	10	7	7	7	5	7	5	6	8	6	7	8	7	6	8	6	6	9	8
GT1	0	7	11	5	6	6	16	14	11	12	17	7	9	8	10	7	5	4	6	6	9	7	4	5	1	2	4	7	4
GH30	0	0	0	5	5	6	3	0	2	0	0	6	6	6	1	0	1	1	6	1	1	3	5	4	0	0	0	2	1
GH71	2	8	8	4	4	5	2	0	3	0	5	6	6	5	7	5	8	4	6	6	7	6	7	5	1	0	1	1	1
GH27	1	3	4	5	7	7	3	2	1	1	1	6	7	6	5	2	5	3	4	1	0	4	2	2	0	0	1	2	1
GH95	0	2	3	4	4	4	2	2	1	1	3	6	5	4	2	3	2	1	2	1	1	0	1	1	0	0	0	2	0
AA6	1	1	1	1	2	1	1	2	2	2	1	6	6	4	2	1	2	3	4	2	2	1	3	2	1	1	1	1	2
GT20	5	3	3	4	5	4	3	3	3	3	3	6	6	6	6	3	7	7	6	9	5	7	6	5	3	3	3	3	3
GH55	0	4	4	6	6	10	2	3	3	4	5	6	10	8	4	7	7	5	7	4	7	7	8	7	5	2	3	3	3
CBM18	0	22	14	8	14	23	29	23	24	27	28	6	6	6	11	16	9	4	12	10	15	5	20	13	5	5	10	24	5
GH92	0	5	5	7	8	7	0	0	0	0	0	5	6	5	6	5	4	4	4	4	4	6	5	4	1	1	1	8	7
GH54	0	1	1	2	2	2	1	1	1	1	1	5	5	6	1	1	1	0	3	1	1	7	4	1	0	0	0	1	1
GH79	0	2	2	4	4	4	4	1	2	1	1	5	5	5	3	1	0	3	1	2	4	3	0	2	0	0	1	2	4
GH1	0	3	4	2	4	2	6	3	7	3	5	5	7	5	3	3	5	3	2	3	6	3	3	4	1	0	0	2	2
GH72	4	6	6	5	5	6	3	3	3	3	3	5	5	5	7	5	7	7	4	6	7	5	5	5	4	4	4	7	6
GH15	2	4	3	2	3	3	3	3	3	3	2	5	5	4	2	2	5	4	4	3	3	6	4	3	1	1	3	4	1
CE12	0	5	4	2	1	2	5	5	6	4	4	5	5	5	3	3	4	1	3	3	4	4	3	3	2	2	1	4	1
GH12	0	4	3	2	3	4	4	4	4	4	6	5	5	9	4	1	4	1	3	3	4	3	3	3	0	0	0	3	1
GT15	6	5	3	4	4	4	4	3	5	4	5	5	5	5	3	3	3	4	5	3	3	5	5	3	3	3	4	3	3
GH74	4	2	2	7	6	6	5	4	5	5	5	5	6	4	6	8	7	2	5	0	1	2	5	1	1	1	2	4	2
AA2	0	3	4	8	9	9	12	9	7	8	5	5	5	5	4	4	4	4	5	4	4	3	5	4	3	3	5	8	6
GH38	1	1	1	1	1	2	1	1	1	1	1	4	4	3	1	1	1	1	2	1	1	0	1	1	1	1	1	1	1
CBM42	0	1	1	2	2	2	1	1	1	1	1	4	3	4	1	1	1	0	2	1	1	6	4	1	0	0	0	1	0
CBM38	0	0	0	0	0	0	2	0	1	1	1	4	4	4	0	0	1	0	2	0	0	2	0	0	0	0	0	0	0
GH64	0	2	2	3	3	3	4	2	2	1	2	4	4	4	0	0	0	1	5	2	1	6	4	1	0	0	1	1	4
CBM20	0	5	4	2	4	2	2	2	2	2	2	4	4	4	1	4	5	1	4	3	3	4	3	4	1	2	1	3	4
GH127	0	0	1	1	2	1	2	2	2	2	5	4	4	4	1	1	1	2	3	1	2	4	2	1	0	1	1	1	1
GH62	0	0	1	1	2	3	1	1	1	2	2	4	4	5	1	2	2	0	2	1	0	1	2	2	0	0	0	3	1
GH93	0	1	1	0	3	1	5	2	5	2	4	4	4	5	0	2	3	2	3	2	2	3	2	3	1	0	0	3	1
GH105	0	1	2	2	2	2	3	3	3	3	4	4	4	4	2	4	3	1	2	2	1	2	3	1	0	0	0	2	3
GH115	0	1	2	1	1	1	1	3	3	3	2	4	3	1	0	1	2	0	1	0	0	0	0	0	0	0	0	2	1
CE16	0	6	6	2	3	3	5	5	6	3	5	4	4	5	3	4	5	3	5	2	3	4	3	4	1	1	0	2	2
GT34	7	2	2	3	3	4	7	5	7	4	3	4	3	3	3	3	3	2	7	4	3	6	4	3	2	2	4	9	9
GT22	4	3	4	4	4	4	5	4	5	4	5	4	4	4	3	4	4	4	4	4	4	4	4	4	4	4	4	4	5
GT8	3	5	6	3	4	4	10	6	6	6	7	4	3	4	4	4	4	5	3	5	6	5	3	4	2	3	2	6	9
CE8	0	5	5	0	1	2	9	7	8	7	8	4	5	4	3	3	7	0	2	2	6	3	3	4	0	0	0	6	1
GH29	0	0	0	0	0	0	2	1	2	1	0	3	4	6	1	0	0	1	2	0	0	0	0	0	0	0	0	0	1
GH51	0	2	2	0	1	0	3	2	2	2	4	3	3	3	4	2	2	1	2	3	3	2	1	3	0	0	1	2	2
GH36	0	0	0	1	1	1	2	2	3	2	1	3	1	2	1	3	2	1	1	1	1	0	0	0	0	0	0	1	1
GT62	2	3	3	3	3	3	3	3	3	3	3	3	3	3	3	3	3	3	4	3	3	3	3	3	2	3	3	2	3
GT31	1	2	3	4	5	5	2	2	2	3	2	3	3	3	3	5	4	0	3	4	3	3	3	0	0	1	0	5	5
CBM63	0	1	0	0	0	0	2	3	3	3	3	3	2	2	1	1	1	1	1	1	1	1	1	2	0	0	0	1	2
GT39	3	3	3	3	3	3	3	3	3	3	3	3	3	3	3	3	3	2	3	3	3	3	3	3	3	3	3	3	3
GH17	1	6	5	4	4	2	6	4	6	4	5	3	3	3	5	5	5	4	3	4	5	4	3	5	3	4	6	6	6
AA1	1	6	5	2	6	4	8	6	4	5	4	3	3	2	7	2	1	4	2	6	4	3	3	2	1	0	2	2	3
AA5	0	3	5	1	1	1	5	5	4	5	3	3	3	4	0	0	1	1	3	2	2	2	4	0	1	2	3	3	1
PL1	0	4	7	0	2	0	11	9	11	9	14	3	3	3	6	8	6	0	0	5	4	2	2	3	0	0	0	4	2
CE5	0	8	11	4	6	6	12	12	13	11	9	3	3	4	5	4	5	3	3	7	5	5	4	4	2	1	0	11	6
AA9	0	9	11	5	3	4	17	14	14	14	13	3	1	2	8	9	8	3	1	7	6	1	2	5	0	1	3	30	5
GH89	0	1	2	2	1	2	0	0	0	0	0	2	2	1	0	0	1	1	1	0	0	2	2	1	0	0	0	0	0
GH65	0	1	2	2	2	2	1	0	1	0	0	2	2	3	1	1	1	1	2	1	1	3	1	1	1	1	1	1	1
GT25	0	3	2	1	0	1	0	0	0	0	0	2	2	2	6	4	2	0	1	3	2	1	3	1	0	0	1	3	3
GH67	0	0	0	1	2	2	2	1	3	1	0	2	1	1	1	1	1	1	2	1	1	1	2	1	0	0	0	1	0
CE2	0	1	2	0	0	0	1	1	1	1	1	2	2	2	1	2	1	1	0	2	2	1	1	1	0	0	1	1	0
GT21	0	1	1	3	3	2	1	1	1	1	2	2	2	3	3	2	2	0	2	2	2	2	2	1	1	2	2	1	2
GH63	1	1	1	2	2	2	1	1	1	1	3	2	2	2	2	2	2	2	2	2	2	2	2	2	2	1	1	2	2
CE14	1	1	1	2	2	2	1	0	1	1	1	2	1	2	3	2	3	1	3	1	1	2	2	2	1	1	1	1	1
GH106	0	1	1	1	1	0	2	1	1	1	1	2	4	1	2	0	0	2	0	1	1	3	0	0	0	0	0	0	0
GH7	0	3	3	2	2	2	3	2	3	2	3	2	2	2	2	3	4	0	2	2	2	2	2	3	0	0	0	5	1
GH132	3	0	2	2	2	2	2	2	2	2	2	2	2	2	2	2	2	2	2	2	2	2	2	2	1	2	2	1	1
GH37	1	1	1	2	2	2	2	3	2	2	2	2	2	1	1	1	1	1	1	1	1	1	1	1	2	1	1	2	2
GH88	0	0	1	0	2	3	3	1	2	2	5	2	2	2	1	2	2	0	0	0	0	1	0	1	0	0	0	1	0
GT69	0	2	4	4	4	4	4	2	3	3	5	2	2	1	6	3	3	1	1	2	2	3	1	4	2	4	2	3	1
GT57	2	1	1	2	3	3	3	3	3	3	3	2	2	2	2	2	2	2	2	2	2	2	2	2	2	2	2	3	3
GT90	0	5	5	6	7	6	6	6	7	6	5	2	2	3	6	4	9	4	2	9	8	3	2	7	3	5	5	4	8
GH39	0	0	0	1	1	1	1	0	2	0	1	1	1	2	0	1	0	0	1	0	0	0	0	0	0	0	0	0	0
CBM66	0	0	1	3	3	6	0	0	0	0	0	1	3	2	1	1	3	1	0	0	0	0	4	1	0	0	0	0	0
GT54	0	0	0	0	1	1	1	1	1	0	2	1	1	2	3	3	1	0	2	3	1	2	2	1	0	0	0	1	0
GH25	0	1	1	1	1	1	0	0	0	0	0	1	1	1	0	3	3	1	1	1	1	1	1	1	0	0	0	0	0
PL7	0	1	1	2	3	3	0	0	0	0	1	1	1	1	0	0	0	1	1	0	0	1	1	0	0	0	0	0	0
GH23	0	2	1	1	1	1	0	0	0	0	1	1	1	1	0	0	1	0	0	1	0	1	1	1	1	0	1	0	0
GH49	0	0	0	0	0	1	1	0	1	0	1	1	1	1	0	0	0	0	0	0	0	1	1	0	0	0	0	0	0
GT5	5	1	1	0	0	0	0	0	0	0	0	1	1	2	5	2	3	3	2	4	4	2	2	2	2	1	2	0	3
CBM46	0	1	1	0	0	0	0	0	0	0	0	1	1	1	0	1	1	0	1	1	1	0	0	1	0	0	0	1	0
GH26	0	1	2	0	0	2	0	0	0	0	0	1	1	0	1	3	0	0	0	1	1	1	0	1	0	0	0	0	0
PL22	0	0	1	0	0	0	0	0	0	0	1	1	1	1	2	0	0	1	0	1	1	0	0	0	0	0	0	0	0
PL10	0	0	0	0	0	0	0	0	0	0	0	1	1	0	0	0	0	0	0	0	0	0	0	0	0	0	0	0	0
GT76	1	1	1	1	1	1	1	1	1	1	1	1	1	1	1	0	2	1	2	1	1	1	1	1	1	1	1	1	1
GT58	1	0	0	1	1	1	1	1	1	1	1	1	1	0	1	1	1	1	1	1	1	1	1	1	1	1	0	1	1
CBM19	0	0	0	0	2	0	1	0	2	1	1	1	1	1	0	0	1	0	2	1	1	0	2	0	0	0	0	1	0
GT66	1	1	1	1	1	1	1	1	1	1	1	1	1	1	1	1	1	1	1	1	1	1	1	1	1	1	1	1	1
CE9	0	2	2	1	1	1	1	1	1	1	2	1	1	1	1	1	2	3	1	1	2	2	3	1	1	1	1	2	0
PL20	0	0	0	2	2	2	0	1	0	1	1	1	1	1	1	2	1	0	1	0	2	1	1	0	0	0	0	0	0
CBM21	0	1	1	1	1	1	4	2	1	1	2	1	1	1	1	1	1	1	2	1	1	1	1	1	1	2	1	1	1
GH33	0	0	0	0	0	0	1	1	1	1	2	1	1	1	1	1	1	2	0	2	1	1	0	0	0	0	0	0	0
GT35	0	1	0	1	1	1	1	1	1	1	1	1	1	1	1	1	1	1	1	1	1	1	1	1	1	1	1	1	1
GH81	2	1	1	2	2	2	1	1	3	1	1	1	1	1	1	1	1	1	1	1	1	2	1	1	1	1	1	1	1
GT3	0	1	1	1	1	1	1	1	1	1	1	1	1	1	1	1	1	1	1	1	1	1	1	1	1	1	1	1	1
GT41	0	0	0	1	0	0	1	1	1	1	0	1	1	2	1	1	1	1	1	1	0	1	1	1	0	0	0	0	0
GT28	1	1	1	1	0	1	1	1	1	1	1	1	1	1	1	0	2	1	0	0	1	1	1	1	1	1	1	1	1
GH6	0	2	1	1	1	1	1	1	1	1	1	1	0	1	2	2	1	0	1	1	1	1	1	1	0	0	0	4	0
GT33	1	1	1	1	1	1	1	1	1	1	1	1	1	1	1	1	1	1	1	1	1	1	1	1	1	1	1	1	1
GT48	4	1	1	1	1	1	1	1	1	1	2	1	1	1	1	1	1	1	1	1	1	1	1	1	1	1	1	1	1
GH75	0	0	0	3	5	5	2	1	2	1	2	1	1	1	2	2	3	1	1	1	2	3	1	3	0	1	0	1	1
GT50	1	2	1	1	1	1	1	1	1	1	1	1	1	1	1	1	1	1	1	1	1	1	1	1	1	1	2	1	1
GH53	0	2	2	0	0	0	2	1	1	1	1	1	1	1	2	1	1	1	1	1	1	1	1	1	0	0	0	1	2
GT59	1	1	1	1	1	1	1	1	0	1	1	1	1	1	1	1	1	1	1	1	1	1	1	1	1	1	1	1	1
CBM6	0	0	0	0	0	0	2	1	2	1	1	1	1	1	0	0	0	0	1	0	0	0	0	1	0	0	0	1	0
CBM43	2	1	1	2	2	3	0	1	1	1	1	1	1	1	4	3	4	3	1	3	3	2	1	2	1	1	1	1	1
GT24	1	1	1	1	1	1	1	1	1	1	1	1	1	1	1	1	1	1	1	1	1	1	1	1	1	1	1	1	1
CBM48	0	2	1	1	2	1	0	1	2	2	2	1	1	2	1	1	1	1	2	2	2	1	2	1	1	1	1	2	1
CBM35	0	1	3	0	1	0	3	2	3	2	2	1	1	1	1	1	1	0	1	0	0	1	1	2	0	0	0	2	1
CBM13	0	3	2	4	5	9	2	3	2	2	3	1	1	1	1	0	1	1	2	1	0	3	0	1	0	0	4	2	0
CBM32	0	0	2	1	1	1	1	2	2	2	2	1	1	5	0	1	1	0	0	0	2	1	1	0	0	0	1	1	0
GH114	0	1	1	0	1	1	3	2	4	2	4	1	1	1	2	2	1	1	1	2	2	2	1	2	0	0	2	1	1
CBM61	0	2	0	0	0	0	6	4	3	3	3	1	1	0	0	0	0	1	0	0	0	0	1	0	0	0	0	1	0
GH20	0	1	1	3	3	3	4	3	3	3	4	1	1	1	3	2	2	2	2	2	3	3	2	1	3	3	1	3	1
GH125	1	3	4	2	2	3	4	3	3	3	2	1	1	1	1	1	1	1	1	1	1	1	1	1	1	1	1	4	3
GT71	0	2	5	1	1	1	3	4	2	4	3	1	1	1	4	2	3	3	1	3	3	2	1	4	3	4	0	1	2
GH10	0	2	2	1	1	2	5	5	5	5	3	1	1	1	1	4	4	0	2	3	2	2	1	3	0	0	0	8	2
GH99	0	0	0	2	3	3	0	0	0	0	1	0	0	0	0	0	0	0	0	0	0	0	0	0	0	0	0	0	0
CBM26	0	0	0	0	1	0	0	0	0	0	0	0	0	0	0	0	0	0	0	0	0	0	0	0	0	0	0	0	0
GT29	0	0	0	0	1	0	0	0	0	0	0	0	0	0	0	0	0	0	0	0	0	0	0	0	0	0	0	0	0
GT30	0	0	0	0	1	1	0	0	0	0	0	0	0	0	0	0	0	0	0	0	0	2	0	0	0	0	0	0	0
PL8	0	0	0	1	1	1	0	0	0	0	0	0	0	0	0	0	0	0	0	0	0	0	0	0	0	0	0	0	0
PL5	0	0	0	0	1	0	0	0	0	0	0	0	0	0	0	0	1	0	0	0	0	0	0	0	0	0	0	0	0
CE15	0	1	0	1	1	1	0	0	0	0	0	0	0	0	0	0	1	0	0	1	0	1	0	0	0	0	0	1	0
CE7	0	1	0	1	0	0	1	0	1	0	0	0	2	0	2	0	2	2	0	2	1	3	0	0	0	0	0	0	2
CBM57	0	0	0	0	0	0	1	0	0	0	0	0	0	0	0	0	0	0	0	0	0	0	0	0	0	0	0	0	0
PL11	0	0	0	0	0	0	1	0	0	0	1	0	0	0	0	1	0	0	0	0	0	0	0	0	0	0	0	0	0
CBM12	0	0	0	0	0	0	4	0	0	0	0	0	0	0	0	0	0	0	0	0	0	1	0	0	1	0	0	0	0
GH24	0	0	0	1	0	1	1	0	1	0	3	0	0	0	0	1	0	0	0	0	0	1	0	0	1	0	1	0	0
CBM44	0	0	0	0	0	0	1	0	0	0	0	0	0	0	0	0	0	0	0	0	0	0	0	0	0	0	0	0	0
GH84	0	0	0	0	0	0	0	0	0	0	0	0	0	0	0	0	0	0	0	1	1	0	0	1	1	0	0	0	0
GH82	0	0	0	0	0	0	0	0	0	0	0	0	0	0	0	0	0	0	0	0	0	0	0	0	1	0	0	0	0
CBM10	0	0	0	0	0	0	0	0	0	0	0	0	0	0	1	0	1	1	0	0	0	0	0	1	1	0	0	0	0
GT61	0	0	0	0	0	0	0	0	0	0	0	0	0	0	0	0	1	0	0	0	0	0	0	0	1	0	0	0	0
CBM37	0	1	1	0	0	0	0	0	0	0	0	0	0	1	1	1	0	0	1	0	0	0	0	0	0	0	0	1	0
CBM51	0	1	1	0	0	0	0	0	0	0	0	0	0	0	0	0	0	0	0	0	0	0	0	0	0	0	0	0	0
GT92	0	1	1	0	0	0	0	0	0	0	0	0	0	0	0	0	0	0	0	0	0	0	0	0	0	0	0	0	0
GT68	0	2	3	0	0	0	0	0	0	0	0	0	0	0	0	0	0	0	0	0	0	0	0	0	0	0	0	0	0
GH117	0	0	1	0	0	0	0	0	0	0	0	0	0	0	0	0	0	0	1	0	0	0	0	0	0	0	0	0	0
GT23	0	0	0	0	0	0	0	0	0	0	0	0	0	0	0	0	0	1	0	0	0	0	0	0	0	1	1	1	0
GT55	0	0	0	0	0	0	0	0	0	0	0	0	0	0	0	0	0	0	0	0	0	0	0	0	0	0	0	1	0
GH85	0	0	0	0	0	0	0	0	0	0	0	0	0	0	0	0	0	0	0	0	0	0	0	0	0	0	0	1	1
GH94	0	0	0	0	0	0	0	0	0	0	0	0	0	0	0	0	0	0	0	0	0	0	0	0	0	0	0	1	0
dockerin	0	0	0	0	0	0	0	0	0	0	0	0	0	0	0	1	0	0	0	0	0	0	0	0	0	0	0	1	0
CBM64	0	0	0	0	0	0	0	0	0	0	0	0	0	0	0	1	1	0	0	0	0	0	0	0	0	0	0	0	0
CBM14	0	0	0	0	0	0	0	0	0	0	0	0	0	0	2	1	1	0	0	1	2	0	0	0	0	0	0	0	0
CBM17	0	1	0	0	0	0	0	0	0	0	0	0	0	0	0	0	0	0	0	0	0	0	0	0	0	0	0	0	0
CBM4	0	0	0	0	0	1	0	0	0	0	0	0	0	0	0	0	0	0	0	0	0	0	0	1	0	0	0	0	0
GH113	0	0	0	0	0	1	0	0	0	0	0	0	0	0	0	0	0	0	0	0	0	0	0	0	0	0	0	0	0
GT91	0	0	0	0	0	0	0	0	0	0	0	0	0	0	0	0	1	0	0	0	0	0	0	0	0	0	0	0	0
GT78	0	0	0	0	0	0	0	0	0	0	0	0	0	0	0	0	1	0	0	0	0	0	0	0	0	0	0	0	0
CBM52	3	0	0	0	0	0	0	0	0	0	0	0	0	0	0	0	0	0	0	0	0	0	0	0	0	0	1	0	1
CBM23	1	0	0	0	0	0	0	0	0	0	0	0	0	0	0	0	0	0	1	0	0	0	0	0	0	0	0	0	0
GH4	0	0	0	0	0	0	0	0	0	0	1	0	0	0	0	0	0	0	1	0	0	0	0	0	0	0	0	0	0
CBM9	0	0	0	0	0	0	0	1	0	0	0	0	0	0	0	0	0	0	1	0	0	0	0	0	0	1	0	0	0
CBM59	0	0	0	0	0	0	0	0	0	0	0	0	0	0	1	0	0	0	0	0	0	0	0	0	0	0	0	0	0
GH22	0	0	0	0	0	0	0	0	0	0	0	0	0	0	0	0	0	0	0	0	0	0	0	1	0	0	0	0	0
GH46	0	0	0	0	0	0	0	0	0	0	0	0	0	1	0	0	0	0	0	0	0	0	0	0	0	0	0	0	0
CBM36	0	0	0	0	0	0	0	0	0	0	0	0	0	1	0	0	0	0	0	0	0	0	0	0	0	0	0	0	0
GH42	0	0	0	0	0	0	0	0	0	0	0	0	0	0	0	0	0	0	0	1	0	0	0	0	0	0	0	0	0
CBM45	0	0	0	0	0	0	0	0	0	0	0	0	0	0	0	0	0	0	0	1	0	0	0	0	0	0	0	0	0
PL14	0	0	0	0	0	0	0	0	0	0	0	0	0	0	0	0	0	0	0	0	0	0	0	0	0	0	1	0	0
CE6	0	0	0	0	0	0	0	0	0	0	0	0	0	0	0	0	0	0	0	0	0	0	0	0	0	0	1	0	0
GT45	0	0	0	0	0	0	0	0	1	0	1	0	0	0	0	0	0	0	0	0	0	0	1	0	0	0	0	0	0
PL12	0	0	0	0	0	0	0	0	0	0	0	0	0	0	0	0	0	0	0	0	0	0	0	0	0	1	0	0	0
GT12	0	0	0	0	0	0	0	0	0	0	0	0	0	0	0	0	0	0	0	0	0	1	0	0	0	0	0	0	0
GH130	0	0	0	0	0	0	0	0	0	0	0	0	0	0	0	0	0	0	0	0	0	1	0	0	0	0	0	0	0
CBM53	0	0	0	0	0	0	0	0	0	0	0	0	0	0	0	0	0	0	0	0	1	0	0	0	0	0	0	0	0
GT14	0	0	0	0	0	0	0	0	0	0	0	0	0	0	0	0	0	0	0	0	0	0	1	0	0	0	0	0	0
GT64	0	0	0	2	2	2	2	2	1	1	2	0	0	0	0	0	0	0	0	0	0	0	0	0	0	0	0	0	1
CBM22	0	0	0	0	0	0	4	3	1	1	0	0	1	0	1	1	0	1	0	0	1	0	1	0	0	0	1	1	1
GH45	0	2	2	1	1	2	1	1	1	1	1	0	0	1	0	1	1	0	1	0	0	0	2	1	0	0	0	2	1
GT26	0	0	1	0	1	1	2	1	1	1	1	0	0	0	0	0	0	0	0	0	0	1	0	0	0	0	0	0	0
GH73	0	0	0	0	0	0	0	1	0	1	0	0	0	0	0	0	0	0	0	0	0	0	0	0	0	0	0	0	0
PL9	0	0	0	0	0	0	2	1	3	1	1	0	0	0	0	1	1	0	0	0	0	0	0	0	0	0	0	0	0
GT77	0	0	0	0	0	0	0	1	0	1	0	0	0	0	0	0	0	0	0	0	0	0	0	0	0	0	0	0	0
GT17	0	2	2	1	1	1	1	1	2	1	1	0	0	0	0	0	0	0	0	0	0	0	0	0	1	0	0	0	2
GH131	0	2	2	0	0	0	1	1	1	1	1	0	0	0	1	1	2	0	0	0	1	1	0	1	0	0	0	5	1
GH121	0	0	0	0	1	0	1	1	0	1	0	0	0	0	0	0	0	0	0	0	0	2	0	0	0	0	0	0	0
CBM24	0	9	11	2	2	4	2	2	1	2	4	0	0	0	4	1	7	2	2	4	4	0	1	7	0	0	0	0	0
PL4	0	0	0	0	0	0	3	3	3	3	6	0	0	0	2	4	3	0	0	3	2	0	0	3	0	0	0	4	0
AA8	0	4	4	0	0	0	5	5	5	5	3	0	0	0	2	1	2	0	0	1	1	1	0	1	0	0	0	4	1
CBM16	0	0	0	0	0	0	3	4	3	5	2	0	0	0	0	0	0	0	0	0	0	0	2	1	0	0	1	2	0
PL3	0	0	2	0	0	0	7	7	7	7	11	0	0	0	0	5	3	0	0	1	1	0	0	0	0	0	0	2	1
