# Supplementary material for: Regulatory Mechanisms of a Highly Pectinolytic Mutant of Penicillium occitanis and Functional Analysis of a Candidate Gene in the Plant Pathogen Fusarium oxysporum
Source: Front Microbiol. 2017 Sep 8;8:1627. doi: 10.3389/fmicb.2017.01627 (PMC5599776; doi:10.3389/fmicb.2017.01627)
Supplement: Supplementary Table 4 — Number of proteins per species that degrades each compound. [file Table4.XLSX]

## Sheet: Hoja1
Supplementary table 4: Number of proteins per species that degrades each compound
	Fungal cell wall	Starch	Energy	Cellulose	Chitin	Pectin	Xyloglucan	Sucrose	Galactomannan	Inulin	Hemicellulose	Xylan
S. pombe	21	18	1	10	1	5	9	2	4	2	1	6
S. sclerotiorum	100	19	2	62	36	82	26	1	20	1	24	64
B. fuckeliana	107	16	3	64	24	104	26	3	24	3	28	68
F. pseudograminearum	101	18	2	61	44	129	36	7	24	7	30	105
N. haematococca	138	19	2	89	53	217	49	6	31	6	39	154
G. moniliformis	129	21	3	75	45	158	39	8	32	8	46	123
F. graminearum	106	18	3	62	41	137	39	6	28	6	31	109
F. oxysporum	142	22	3	87	55	190	44	13	35	13	39	140
T. atroviride	110	14	4	60	42	86	42	1	29	1	21	81
T. virens	115	13	4	70	56	89	41	1	33	1	16	90
T. reesei	95	10	4	50	28	56	33	0	21	0	10	58
T. stipitatus	101	24	3	66	36	102	38	6	21	6	16	97
P. occitanis	117	30	4	75	28	158	68	7	36	7	26	133
T. verruculosus	115	29	4	78	33	163	70	10	29	10	28	142
T. cellulolyticus	128	29	4	84	28	165	67	9	33	9	29	138
P. oxalicum	94	18	2	63	27	101	26	2	22	2	17	86
P. chrysogenum	99	29	2	44	18	90	30	7	22	7	20	74
T. islandicus	121	31	4	46	32	117	48	4	25	4	19	98
P. expansum	126	23	2	59	31	112	31	4	25	4	21	90
P. marneffei	95	21	2	55	47	78	33	0	15	0	16	69
B. spectabilis	79	24	2	22	14	49	23	2	15	2	17	45
E. nidulans	107	24	2	60	33	129	42	2	33	2	22	92
A. niger	102	25	2	53	25	106	42	5	24	5	15	77
A. fumigatus	107	26	2	69	27	127	40	4	26	4	21	105
A. capsulata	42	9	3	9	14	16	5	0	4	0	6	15
C. immitis	40	7	2	8	14	20	4	0	3	0	2	19
E. pusillum	46	17	2	12	17	22	8	2	9	2	2	22
P. nodorum	112	20	3	64	35	118	39	4	31	4	23	112
M. graminicola	90	21	3	33	14	79	26	4	20	4	16	70
